# Supplementary material for: Exploring the Role of Ferroptosis in the Pathophysiology and Circadian Regulation of Restless Legs Syndrome
Source: Biomolecules. 2025 Aug 18;15(8):1184. doi: 10.3390/biom15081184 (PMC12384461; doi:10.3390/biom15081184)
Supplement: Supplementary file 1 [file biomolecules-15-01184-s001.zip]

Archive with 1 entries (1 files):
- biomolecules-3754426-supplementary.pdf
